# Supplementary material for: Ageing and degeneration analysis using ageing-related dynamic attention on lateral cephalometric radiographs
Source: NPJ Digit Med. 2022 Sep 27;5:151. doi: 10.1038/s41746-022-00681-y (PMC9515216; doi:10.1038/s41746-022-00681-y)
Supplement: Supplementary file 3 — Source Data File [file 41746_2022_681_MOESM3_ESM.zip]

Archive with 207 entries (199 files):
- Age Estimation Comparison/
- Age Estimation Comparison/Figure2.xlsx
- Ageing Saliency Map/
- Ageing Saliency Map/10.png
- Ageing Saliency Map/11.png
- Ageing Saliency Map/12.png
- Ageing Saliency Map/13.png
- Ageing Saliency Map/14.png
- Ageing Saliency Map/15.png
- Ageing Saliency Map/16.png
- Ageing Saliency Map/17.png
- Ageing Saliency Map/18.png
- Ageing Saliency Map/19.png
- Ageing Saliency Map/20.png
- Ageing Saliency Map/21.png
- Ageing Saliency Map/22.png
- Ageing Saliency Map/23.png
- Ageing Saliency Map/24.png
- Ageing Saliency Map/25.png
- Ageing Saliency Map/26.png
- Ageing Saliency Map/27.png
- Ageing Saliency Map/28.png
- Ageing Saliency Map/29.png
- Ageing Saliency Map/30.png
- Ageing Saliency Map/31.png
- Ageing Saliency Map/32.png
- Ageing Saliency Map/33.png
- Ageing Saliency Map/34.png
- Ageing Saliency Map/35.png
- Ageing Saliency Map/36.png
- Ageing Saliency Map/37.png
- Ageing Saliency Map/38.png
- Ageing Saliency Map/39.png
- Ageing Saliency Map/4.png
- Ageing Saliency Map/40.png
- Ageing Saliency Map/5.png
- Ageing Saliency Map/6.png
- Ageing Saliency Map/7.png
- Ageing Saliency Map/8.png
- Ageing Saliency Map/9.png
- ARDA Map/
- ARDA Map/Figure 1c/
- ARDA Map/Figure 1c/10.png
- ARDA Map/Figure 1c/11.png
- ARDA Map/Figure 1c/12.png
- ARDA Map/Figure 1c/13.png
- ARDA Map/Figure 1c/14.png
- ARDA Map/Figure 1c/15.png
- ARDA Map/Figure 1c/16.png
- ARDA Map/Figure 1c/17.png
- ARDA Map/Figure 1c/18.png
- ARDA Map/Figure 1c/19.png
- ARDA Map/Figure 1c/20.png
- ARDA Map/Figure 1c/21.png
- ARDA Map/Figure 1c/22.png
- ARDA Map/Figure 1c/23.png
- ARDA Map/Figure 1c/24.png
- ARDA Map/Figure 1c/25.png
- ARDA Map/Figure 1c/26.png
- ARDA Map/Figure 1c/27.png
- ARDA Map/Figure 1c/28.png
- ARDA Map/Figure 1c/29.png
- ARDA Map/Figure 1c/30.png
- ARDA Map/Figure 1c/31.png
- ARDA Map/Figure 1c/32.png
- ARDA Map/Figure 1c/33.png
- ARDA Map/Figure 1c/34.png
- ARDA Map/Figure 1c/35.png
- ARDA Map/Figure 1c/36.png
- ARDA Map/Figure 1c/37.png
- ARDA Map/Figure 1c/38.png
- ARDA Map/Figure 1c/39.png
- ARDA Map/Figure 1c/4.png
- ARDA Map/Figure 1c/40.png
- ARDA Map/Figure 1c/5.png
- ARDA Map/Figure 1c/6.png
- ARDA Map/Figure 1c/7.png
- ARDA Map/Figure 1c/8.png
- ARDA Map/Figure 1c/9.png
- ARDA Map/Figure 3/
- ARDA Map/Figure 3/10.png
- ARDA Map/Figure 3/11.png
- ARDA Map/Figure 3/12.png
- ARDA Map/Figure 3/13.png
- ARDA Map/Figure 3/14.png
- ARDA Map/Figure 3/15.png
- ARDA Map/Figure 3/16.png
- ARDA Map/Figure 3/17.png
- ARDA Map/Figure 3/18.png
- ARDA Map/Figure 3/19.png
- ARDA Map/Figure 3/20.png
- ARDA Map/Figure 3/21.png
- ARDA Map/Figure 3/22.png
- ARDA Map/Figure 3/23.png
- ARDA Map/Figure 3/24.png
- ARDA Map/Figure 3/25.png
- ARDA Map/Figure 3/26.png
- ARDA Map/Figure 3/27.png
- ARDA Map/Figure 3/28.png
- ARDA Map/Figure 3/29.png
- ARDA Map/Figure 3/30.png
- ARDA Map/Figure 3/31.png
- ARDA Map/Figure 3/32.png
- ARDA Map/Figure 3/33.png
- ARDA Map/Figure 3/34.png
- ARDA Map/Figure 3/35.png
- ARDA Map/Figure 3/36.png
- ARDA Map/Figure 3/37.png
- ARDA Map/Figure 3/38.png
- ARDA Map/Figure 3/39.png
- ARDA Map/Figure 3/4.png
- ARDA Map/Figure 3/40.png
- ARDA Map/Figure 3/5.png
- ARDA Map/Figure 3/6.png
- ARDA Map/Figure 3/7.png
- ARDA Map/Figure 3/8.png
- ARDA Map/Figure 3/9.png
- ARDA Map/Figure 4/
- ARDA Map/Figure 4/10.png
- ARDA Map/Figure 4/11.png
- ARDA Map/Figure 4/12.png
- ARDA Map/Figure 4/13.png
- ARDA Map/Figure 4/14.png
- ARDA Map/Figure 4/15.png
- ARDA Map/Figure 4/16.png
- ARDA Map/Figure 4/17.png
- ARDA Map/Figure 4/18.png
- ARDA Map/Figure 4/19.png
- ARDA Map/Figure 4/20.png
- ARDA Map/Figure 4/21.png
- ARDA Map/Figure 4/22.png
- ARDA Map/Figure 4/23.png
- ARDA Map/Figure 4/24.png
- ARDA Map/Figure 4/25.png
- ARDA Map/Figure 4/26.png
- ARDA Map/Figure 4/27.png
- ARDA Map/Figure 4/28.png
- ARDA Map/Figure 4/29.png
- ARDA Map/Figure 4/30.png
- ARDA Map/Figure 4/31.png
- ARDA Map/Figure 4/32.png
- ARDA Map/Figure 4/33.png
- ARDA Map/Figure 4/34.png
- ARDA Map/Figure 4/35.png
- ARDA Map/Figure 4/36.png
- ARDA Map/Figure 4/37.png
- ARDA Map/Figure 4/38.png
- ARDA Map/Figure 4/39.png
- ARDA Map/Figure 4/4.png
- ARDA Map/Figure 4/40.png
- ARDA Map/Figure 4/5.png
- ARDA Map/Figure 4/6.png
- ARDA Map/Figure 4/7.png
- ARDA Map/Figure 4/8.png
- ARDA Map/Figure 4/9.png
- ARDA Map/Figure 5/
- ARDA Map/Figure 5/10.png
- ARDA Map/Figure 5/11.png
- ARDA Map/Figure 5/12.png
- ARDA Map/Figure 5/13.png
- ARDA Map/Figure 5/14.png
- ARDA Map/Figure 5/15.png
- ARDA Map/Figure 5/16.png
- ARDA Map/Figure 5/17.png
- ARDA Map/Figure 5/18.png
- ARDA Map/Figure 5/19.png
- ARDA Map/Figure 5/20.png
- ARDA Map/Figure 5/21.png
- ARDA Map/Figure 5/22.png
- ARDA Map/Figure 5/23.png
- ARDA Map/Figure 5/24.png
- ARDA Map/Figure 5/25.png
- ARDA Map/Figure 5/26.png
- ARDA Map/Figure 5/27.png
- ARDA Map/Figure 5/28.png
- ARDA Map/Figure 5/29.png
- ARDA Map/Figure 5/30.png
- ARDA Map/Figure 5/31.png
- ARDA Map/Figure 5/32.png
- ARDA Map/Figure 5/33.png
- ARDA Map/Figure 5/34.png
- ARDA Map/Figure 5/35.png
- ARDA Map/Figure 5/36.png
- ARDA Map/Figure 5/37.png
- ARDA Map/Figure 5/38.png
- ARDA Map/Figure 5/39.png
- ARDA Map/Figure 5/4.png
- ARDA Map/Figure 5/40.png
- ARDA Map/Figure 5/5.png
- ARDA Map/Figure 5/6.png
- ARDA Map/Figure 5/7.png
- ARDA Map/Figure 5/8.png
- ARDA Map/Figure 5/9.png
- Qualitative Analysis of ARDA/
- Qualitative Analysis of ARDA/Qualitative Analysis of ARDA of Cervical Spine Region Thres=75th.xlsx
- Qualitative Analysis of ARDA/Qualitative Analysis of ARDA of Cervical Spine Region Thres=90th.xlsx
- Qualitative Analysis of ARDA/Qualitative Analysis of ARDA of Cervical Spine Region Thres=Median.xlsx
- Qualitative Analysis of ARDA/Qualitative Analysis of ARDA of Craniofacial Region Thres=75th.xlsx
- Qualitative Analysis of ARDA/Qualitative Analysis of ARDA of Craniofacial Region Thres=90th.xlsx
- Qualitative Analysis of ARDA/Qualitative Analysis of ARDA of Craniofacial Region Thres=Median.xlsx
- Qualitative Analysis of ARDA/Qualitative Analysis of ARDA of LCR Image Thres=75th.xlsx
- Qualitative Analysis of ARDA/Qualitative Analysis of ARDA of LCR Image Thres=90th.xlsx
- Qualitative Analysis of ARDA/Qualitative Analysis of ARDA of LCR Image Thres=Median.xlsx
- Qualitative Analysis of ARDA/Qualitative Analysis of ARDA of Teeth Region Thres=75th.xlsx
- Qualitative Analysis of ARDA/Qualitative Analysis of ARDA of Teeth Region Thres=90th.xlsx
- Qualitative Analysis of ARDA/Qualitative Analysis of ARDA of Teeth Region Thres=Median.xlsx
- Source Data File Description.xlsx
