# Supplementary material for: Ageing and degeneration analysis using ageing-related dynamic attention on lateral cephalometric radiographs
Source: NPJ Digit Med. 2022 Sep 27;5:151. doi: 10.1038/s41746-022-00681-y (PMC9515216; doi:10.1038/s41746-022-00681-y)
Supplement: Supplementary file 3 — Source Data File [file 41746_2022_681_MOESM3_ESM.zip › Age Estimation Comparison/Figure2.xlsx]

## Sheet: Sheet1
Method	4-10	11-15	16-20	21-25	26-30	31-35	36-40	4-25	26-40	ALL
Baseline Mode	0.88±1.92	0.73±0.76	1.11±1.09	1.55±1.31	2.72±3.54	3.54±4.27	8.10±8.89	1.00±1.22	3.61±5.06	1.30±2.24
ARDA-constrained Baseline Mode	1.06±0.85	0.95±0.89	1.35±1.05	1.80±1.52	2.35±1.78	3.52±2.65	7.00±5.44	1.21±1.10	3.08±2.90	1.42±1.54
Retest	0.80±0.68	0.75±0.62	1.14±1.02	1.60±1.26	2.44±1.90	4.71±3.63	7.20±4.30	1.00±0.93	3.55±3.22	1.28±1.59
Teeth Region	0.76±0.76	0.83±0.72	1.32±1.20	1.67±1.46	2.66±2.13	4.50±3.50	6.06±4.44	1.09±1.08	3.51±3.10	1.35±1.63
Craniofacial Region	0.89±0.78	0.91±0.73	1.53±1.36	2.15±1.73	2.86±2.01	4.85±3.77	8.16±4.67	1.28±1.23	3.96±3.40	1.57±1.83
Cervical Spine Region	0.96±0.93	0.83±0.72	1.48±1.42	1.91±1.55	2.36±2.03	4.06±3.52	5.43±4.71	1.20±1.20	3.14±3.06	1.41±1.64
Teeth Region ± Craniofacial Region	0.71±0.68	0.79±0.83	1.37±1.21	1.83±1.42	2.61±1.90	3.93±3.17	6.82±5.45	1.10±1.12	3.34±3.05	1.35±1.63
Teeth Region ± Cervical Spine Region	0.68±0.64	0.76±0.62	1.28±1.06	1.86±1.51	2.76±2.14	4.70±3.63	5.78±4.62	1.07±1.04	3.59±3.15	1.34±1.64
Cervical Spine Region ± Cervical Spine Region	0.93±0.89	0.84±0.68	1.43±1.32	1.83±1.55	2.49±1.99	4.80±3.96	5.54±4.49	1.17±1.15	3.43±3.21	1.42±1.68			±
