# Supplementary material for: Ageing and degeneration analysis using ageing-related dynamic attention on lateral cephalometric radiographs
Source: NPJ Digit Med. 2022 Sep 27;5:151. doi: 10.1038/s41746-022-00681-y (PMC9515216; doi:10.1038/s41746-022-00681-y)
Supplement: Supplementary file 3 — Source Data File [file 41746_2022_681_MOESM3_ESM.zip › Qualitative Analysis of ARDA/Qualitative Analysis of ARDA of Cervical Spine Region Thres=75th.xlsx]

## Sheet: Threshold=75 Percentile
Age	Eye Socket	Zygomatic	Maxilla	Sphenoid	Temporal	Mandibular	C1-2 V	C1 S	C2 S	C3 V	C3 S	C4 V	C4 S	C5 V
4	0	0	0	0	0	0	0.23898	0.17878	0	0.12037	0.11715	0	0.12173	0
5	0	0	0	0	0	0	0.03813	0.04051	0.0336	0.09086	0.06533	0.08107	0.09852	0.06964
6	0	0	0	0	0	0	0.09687	0.11416	0.06086	0.06251	0.06554	0.06422	0.06299	0.06224
7	0	0	0	0	0	0	0.24494	0.34691	0.18215	0.11903	0.1234	0.11669	0.1203	0.13353
8	0	0	0	0	0	0	0.26967	0.13187	0.13985	0	0	0	0	0
9	0	0	0	0	0	0	0.34398	0.3023	0.15702	0.16696	0	0	0	0
10	0	0	0	0	0	0	0.30037	0.23976	0.19091	0	0	0	0	0
11	0	0	0	0	0	0	0.47624	0.55004	0.36732	0	0	0	0	0
12	0	0	0	0	0	0	0.30802	0.34465	0.18173	0.19463	0	0	0	0
13	0	0	0	0	0	0	0.32514	0.35683	0.23387	0	0	0	0	0
14	0	0	0	0	0	0	0.26518	0.28289	0.23143	0.21672	0	0	0	0
15	0	0	0	0	0	0	0.35247	0.32823	0.36388	0	0	0	0	0
16	0	0	0	0	0	0	0.35182	0.37324	0.33219	0	0	0	0	0
17	0	0	0	0	0	0	0.3287	0.43145	0.29604	0.26554	0.27929	0.28692	0	0
18	0	0	0	0	0	0	0.40419	0.41856	0.31912	0.28953	0.30047	0.32239	0	0
19	0	0	0	0	0	0	0.29169	0.36723	0.27387	0.25997	0	0	0	0
20	0	0	0	0	0	0	0.26397	0.30751	0.29597	0	0	0	0	0
21	0	0	0	0	0	0	0.29467	0.2635	0.20623	0.18053	0	0	0	0
22	0	0	0	0	0	0	0.30634	0.28672	0.27993	0.25703	0.26149	0.27858	0	0
23	0	0	0	0	0	0	0.22158	0.38638	0.18356	0.17992	0.17874	0.18188	0	0
24	0	0	0	0	0	0	0.34678	0.30303	0.2854	0	0	0	0	0
25	0	0	0	0	0	0	0.33548	0.41409	0.2892	0.22205	0.22763	0.19324	0.19091	0
26	0	0	0	0	0	0	0.58714	0.41729	0.72039	0.6335	0.63335	0.52684	0.63454	0
27	0	0	0	0	0	0	0.2647	0.39281	0.30082	0.26661	0.23191	0.2292	0.22782	0
28	0	0	0	0	0	0	0.31938	0.34977	0.2588	0.33155	0.44342	0.31752	0.33544	0.24319
29	0	0	0	0	0	0	0.33725	0.38073	0.28714	0.33786	0.41899	0.39965	0.47748	0
30	0	0	0	0	0	0	0.33684	0.33311	0.31067	0.37888	0.36017	0.33213	0.37797	0
31	0	0	0	0	0	0	0.21185	0.36111	0.12108	0.1607	0.10367	0.1072	0	0
32	0	0	0	0	0	0	0.41017	0.40364	0.24921	0.17576	0.17681	0.16223	0.15899	0
33	0	0	0	0	0	0	0.51524	0.71314	0.68387	0.63744	0.50432	0.60777	0.82999	1
34	0	0	0	0	0	0	0.21454	0.16425	0.22579	0.21957	0.18855	0.20117	0.22678	0.17565
35	0	0	0	0	0	0	0.22922	0.23326	0.24027	0.22963	0.2629	0.20298	0.29115	0.28448
36	0	0	0	0	0	0	0.35724	0.30788	0.3789	0.3536	0.31221	0.32329	0.35646	0
37	0	0	0	0	0	0	0.27596	0.23025	0.37171	0.18882	0	0	0	0
38	0	0	0	0	0	0	0.35482	0.27702	0.30519	0.29262	0.37688	0.30711	0.30964	0.24161
39	0	0	0	0	0	0	0.68661	0.66623	0.85317	0.85701	0.619	0.54757	0.53281	0
40	0	0	0	0	0	0	0.62284	0.30204	0.28114	0.2868	0.27552	0.23916	0.30576	0.29123
