# Supplementary material for: Ageing and degeneration analysis using ageing-related dynamic attention on lateral cephalometric radiographs
Source: NPJ Digit Med. 2022 Sep 27;5:151. doi: 10.1038/s41746-022-00681-y (PMC9515216; doi:10.1038/s41746-022-00681-y)
Supplement: Supplementary file 3 — Source Data File [file 41746_2022_681_MOESM3_ESM.zip › Qualitative Analysis of ARDA/Qualitative Analysis of ARDA of Cervical Spine Region Thres=90th.xlsx]

## Sheet: Threshold=90 Percentile
Age	Eye Socket	Zygomatic	Maxilla	Sphenoid	Temporal	Mandibular	C1-2 V	C1 S	C2 S	C3 V	C3 S	C4 V	C4 S	C5 V
4	0	0	0	0	0	0	0.27223	0.21155	0	0	0	0	0	0
5	0	0	0	0	0	0	0.04666	0.04462	0.04358	0.07912	0.07408	0.07059	0.08579	0.06064
6	0	0	0	0	0	0	0.13055	0.11875	0	0	0	0	0	0
7	0	0	0	0	0	0	0.30788	0.33446	0.22238	0	0	0	0	0
8	0	0	0	0	0	0	0.31909	0	0	0	0	0	0	0
9	0	0	0	0	0	0	0.39759	0.34531	0	0	0	0	0	0
10	0	0	0	0	0	0	0.35716	0.30269	0	0	0	0	0	0
11	0	0	0	0	0	0	0.49498	0.52452	0	0	0	0	0	0
12	0	0	0	0	0	0	0.36863	0.36598	0	0	0	0	0	0
13	0	0	0	0	0	0	0.35757	0.35413	0.37381	0	0	0	0	0
14	0	0	0	0	0	0	0.27349	0.27336	0	0	0	0	0	0
15	0	0	0	0	0	0	0.34575	0.32759	0.34133	0	0	0	0	0
16	0	0	0	0	0	0	0.36383	0.36893	0.36637	0	0	0	0	0
17	0	0	0	0	0	0	0.32816	0.38537	0.32436	0	0	0	0	0
18	0	0	0	0	0	0	0.42596	0.41762	0	0	0	0	0	0
19	0	0	0	0	0	0	0.28581	0.3311	0.26988	0	0	0	0	0
20	0	0	0	0	0	0	0.25893	0.27642	0.28153	0	0	0	0	0
21	0	0	0	0	0	0	0.3207	0.29023	0	0	0	0	0	0
22	0	0	0	0	0	0	0.30099	0.2741	0.28036	0	0	0	0	0
23	0	0	0	0	0	0	0.29206	0.35915	0	0	0	0	0	0
24	0	0	0	0	0	0	0.35358	0.28801	0	0	0	0	0	0
25	0	0	0	0	0	0	0.36639	0.42699	0.34368	0	0	0	0	0
26	0	0	0	0	0	0	0.68631	0.73776	0.73282	0.68442	0.58958	0.55158	0.60298	0
27	0	0	0	0	0	0	0.27153	0.34847	0.29726	0.2646	0	0	0	0
28	0	0	0	0	0	0	0.3311	0.32892	0.38093	0.34496	0.42075	0.34841	0.38644	0
29	0	0	0	0	0	0	0.35654	0.34475	0.41974	0.35795	0.39957	0.39508	0.44765	0
30	0	0	0	0	0	0	0.32512	0.33405	0.36784	0.35665	0.32752	0.32209	0.33646	0
31	0	0	0	0	0	0	0.23364	0.3769	0	0.21926	0	0	0	0
32	0	0	0	0	0	0	0.48497	0.49364	0.37784	0	0	0	0	0
33	0	0	0	0	0	0	0.55993	0.82985	0.73908	0.67367	0.65149	0.66	0.78269	0.87079
34	0	0	0	0	0	0	0.21861	0.2169	0.22764	0.21093	0.2041	0.20572	0.20654	0
35	0	0	0	0	0	0	0.25023	0.2527	0.25178	0.24715	0.25435	0.27416	0.30553	0.28014
36	0	0	0	0	0	0	0.34404	0.347	0.3767	0.37672	0.35795	0.3368	0.35524	0
37	0	0	0	0	0	0	0.29902	0.33767	0.36448	0	0	0	0	0
38	0	0	0	0	0	0	0.39826	0.29729	0.32781	0.29374	0.33723	0.33443	0.33079	0.27749
39	0	0	0	0	0	0	0.74795	0.73918	1	0.87958	0	0	0	0
40	0	0	0	0	0	0	0.73332	0	0	0	0	0	0	0
