# Supplementary material for: Ageing and degeneration analysis using ageing-related dynamic attention on lateral cephalometric radiographs
Source: NPJ Digit Med. 2022 Sep 27;5:151. doi: 10.1038/s41746-022-00681-y (PMC9515216; doi:10.1038/s41746-022-00681-y)
Supplement: Supplementary file 3 — Source Data File [file 41746_2022_681_MOESM3_ESM.zip › Qualitative Analysis of ARDA/Qualitative Analysis of ARDA of Cervical Spine Region Thres=Median.xlsx]

## Sheet: Threshold=Median
Age	Eye Socket	Zygomatic	Maxilla	Sphenoid	Temporal	Mandibular	C1-2 V	C1 S	C2 S	C3 V	C3 S	C4 V	C4 S	C5 V
4	0	0	0	0	0	0	0.24748	0.19365	0.10575	0.16321	0.09574	0.11197	0.10916	0.11949
5	0	0	0	0	0	0	0.03641	0.04698	0.03022	0.11619	0.0748	0.10992	0.07784	0.06784
6	0	0	0	0	0	0	0.11063	0.13679	0.06236	0.06415	0.06578	0.0558	0.06873	0.05833
7	0	0	0	0	0	0	0.27326	0.40107	0.17182	0.10287	0.10532	0.086	0.10199	0.07587
8	0	0	0	0	0	0	0.33014	0.13236	0.12472	0.06466	0.06044	0.05928	0.06181	0.06189
9	0	0	0	0	0	0	0.41253	0.33333	0.0785	0.11976	0.01586	0.04215	0.05615	0.01584
10	0	0	0	0	0	0	0.37746	0.22519	0.14434	0.05564	0.04705	0.0537	0.05224	0.04528
11	0	0	0	0	0	0	0.58716	0.63917	0.3284	0.15386	0.10418	0.09122	0.09568	0.12365
12	0	0	0	0	0	0	0.34869	0.40658	0.13533	0.15762	0.08202	0.10348	0.08078	0.10364
13	0	0	0	0	0	0	0.36501	0.37612	0.22461	0.09919	0.11459	0.12663	0	0.0792
14	0	0	0	0	0	0	0.32969	0.32411	0.2108	0.1621	0.12891	0.12863	0	0
15	0	0	0	0	0	0	0.45042	0.397	0.40243	0.20974	0.22438	0.16051	0.16115	0.15779
16	0	0	0	0	0	0	0.39792	0.44484	0.37361	0.19195	0.17966	0.17013	0	0
17	0	0	0	0	0	0	0.35401	0.54947	0.35188	0.27019	0.31251	0.195	0.19247	0.19614
18	0	0	0	0	0	0	0.42661	0.51444	0.36432	0.28552	0.32257	0.20916	0.23216	0.20902
19	0	0	0	0	0	0	0.3807	0.45034	0.30601	0.25266	0.22227	0.16603	0.16624	0.18491
20	0	0	0	0	0	0	0.33469	0.38137	0.32568	0.16809	0.19049	0.14243	0.12318	0
21	0	0	0	0	0	0	0.35425	0.2913	0.2115	0.16778	0.14612	0.12624	0.12146	0.12739
22	0	0	0	0	0	0	0.39295	0.33286	0.29707	0.23476	0.25021	0.15747	0.16306	0
23	0	0	0	0	0	0	0.27935	0.50878	0.19737	0.17861	0.17579	0.14429	0.13523	0.13562
24	0	0	0	0	0	0	0.45928	0.31129	0.26178	0.18071	0.1752	0.13083	0.13577	0.12707
25	0	0	0	0	0	0	0.38672	0.47678	0.3121	0.13986	0.19703	0.16464	0.1542	0.13596
26	0	0	0	0	0	0	0.71068	0.45182	0.30151	0.70174	0.2617	0.48099	0.29983	0.26838
27	0	0	0	0	0	0	0.30959	0.50771	0.32397	0.32958	0.24654	0.22212	0.18429	0.18107
28	0	0	0	0	0	0	0.38183	0.44552	0.25696	0.31864	0.21274	0.31743	0.19355	0.21858
29	0	0	0	0	0	0	0.4153	0.46113	0.24841	0.30733	0.20283	0.41753	0.44113	0.19064
30	0	0	0	0	0	0	0.39054	0.3903	0.32	0.43681	0.42196	0.40931	0.45829	0.25402
31	0	0	0	0	0	0	0.22804	0.45359	0.11521	0.17409	0.10544	0.07759	0.07015	0.07043
32	0	0	0	0	0	0	0.38968	0.48032	0.26908	0.14911	0.17396	0.13508	0.14505	0.13045
33	0	0	0	0	0	0	0.54177	0.27831	0.52344	0.71077	0.23793	0.69609	0.29087	0.21991
34	0	0	0	0	0	0	0.2383	0.14772	0.23236	0.10258	0.16887	0.12652	0.14614	0.10254
35	0	0	0	0	0	0	0.23751	0.2034	0.22643	0.23173	0.1589	0.19298	0.35919	0.31727
36	0	0	0	0	0	0	0.42041	0.27429	0.3827	0.31555	0.2691	0.31825	0.2612	0.20331
37	0	0	0	0	0	0	0.28575	0.26285	0.44877	0.21017	0	0	0	0
38	0	0	0	0	0	0	0.3223	0.29856	0.3158	0.32266	0.38826	0.30077	0.3555	0.21317
39	0	0	0	0	0	0	0.67757	0.58795	1	0.94577	0.48322	0.52631	0.43325	0
40	0	0	0	0	0	0	0.70874	0.15169	0.24674	0.20053	0.1647	0.18166	0.1651	0.27652
