# Supplementary material for: Ageing and degeneration analysis using ageing-related dynamic attention on lateral cephalometric radiographs
Source: NPJ Digit Med. 2022 Sep 27;5:151. doi: 10.1038/s41746-022-00681-y (PMC9515216; doi:10.1038/s41746-022-00681-y)
Supplement: Supplementary file 3 — Source Data File [file 41746_2022_681_MOESM3_ESM.zip › Qualitative Analysis of ARDA/Qualitative Analysis of ARDA of Craniofacial Region Thres=75th.xlsx]

## Sheet: Threshold=75 Percentile
Age	Eye Socket	Zygomatic	Maxilla	Sphenoid	Temporal	Mandibular	C1-2 V	C1 S	C2 S	C3 V	C3 S	C4 V	C4 S	C5 V
4	0.34765	0.38713	0.41887	0.2859	0.29936	0.27712	0	0	0	0	0	0	0	0
5	0.25527	0.23847	0.30249	0	0	0	0	0	0	0	0	0	0	0
6	0.43443	0.34863	0.32482	0	0	0	0	0	0	0	0	0	0	0
7	0.40238	0.40324	0.4928	0	0	0	0	0	0	0	0	0	0	0
8	0.38776	0.34058	0.47318	0	0	0	0	0	0	0	0	0	0	0
9	0.65176	0.49168	0.65404	0.45812	0	0	0	0	0	0	0	0	0	0
10	0.6561	0.42306	0.51543	0	0	0	0	0	0	0	0	0	0	0
11	0.71384	0.44741	0.60201	0.41513	0.37106	0.3797	0	0	0	0	0	0	0	0
12	0.5824	0.37745	0.51037	0.41981	0.35426	0.3578	0	0	0	0	0	0	0	0
13	0.59099	0.45831	0.53765	0.43074	0.42004	0.36187	0	0	0	0	0	0	0	0
14	0.54157	0.41589	0.52541	0.4081	0.45546	0.38052	0	0	0	0	0	0	0	0
15	0.59864	0.41761	0.61047	0.45858	0.49936	0.3937	0	0	0	0	0	0	0	0
16	0.62248	0.53724	0.57214	0.49228	0.40541	0.43133	0	0	0	0	0	0	0	0
17	0.6797	0.51686	0.65895	0.53436	0.59682	0.48616	0	0	0	0	0	0	0	0
18	0.61999	0.53009	0.62356	0.52711	0.56788	0	0	0	0	0	0	0	0	0
19	0.67554	0.61985	0.66609	0.56704	0.60987	0	0	0	0	0	0	0	0	0
20	0.71698	0.61571	0.7131	0.60943	0.6839	0	0	0	0	0	0	0	0	0
21	0.6945	0.60313	0.66462	0.55456	0.55214	0	0	0	0	0	0	0	0	0
22	0.6984	0.5466	0.64296	0.65829	0.5334	0.51951	0	0	0	0	0	0	0	0
23	0.75104	0.71684	0.73303	0.63014	0.65029	0.52258	0	0	0	0	0	0	0	0
24	0.69451	0.58507	0.69737	0.58192	0.51678	0	0	0	0	0	0	0	0	0
25	0.75656	0.6378	0.72508	0.59907	0.65381	0.53915	0	0	0	0	0	0	0	0
26	0.70815	0.58746	0.73221	0.69676	0.65246	0.62038	0	0	0	0	0	0	0	0
27	0.80912	0.73656	0.79011	0.68057	0.61326	0	0	0	0	0	0	0	0	0
28	0.92462	0.84607	0.90259	0.7733	0.89565	0	0	0	0	0	0	0	0	0
29	0.79713	0.73065	0.88218	0.67995	0.72395	0.59369	0	0	0	0	0	0	0	0
30	0.81459	0.74356	0.78813	0.84354	0.84452	0	0	0	0	0	0	0	0	0
31	0.72167	0.6103	0.72513	0.64273	0	0	0	0	0	0	0	0	0	0
32	0.78796	0.76061	0.79479	0.74853	0.6998	0.65661	0	0	0	0	0	0	0	0
33	0.89578	0.75029	0.83443	0.91506	0.69159	0	0	0	0	0	0	0	0	0
34	0.74326	0.70024	0.77574	0.70727	0.62792	0	0	0	0	0	0	0	0	0
35	0.99679	1	0.93394	0.87027	0.94106	0	0	0	0	0	0	0	0	0
36	0.70916	0.63258	0.74003	0.67842	0.62976	0.61294	0	0	0	0	0	0	0	0
37	0.69007	0.64002	0.74331	0.66902	0.6862	0.69779	0	0	0	0	0	0	0	0
38	0.8213	0.87302	0.9526	0.8054	0.73442	0.7846	0	0	0	0	0	0	0	0
39	0.72456	0.64285	0.71623	0.52014	0.78541	0.67473	0	0	0	0	0	0	0	0
40	0.83937	0.86434	0.74933	0.70835	0	0	0	0	0	0	0	0	0	0
