# Supplementary material for: Ageing and degeneration analysis using ageing-related dynamic attention on lateral cephalometric radiographs
Source: NPJ Digit Med. 2022 Sep 27;5:151. doi: 10.1038/s41746-022-00681-y (PMC9515216; doi:10.1038/s41746-022-00681-y)
Supplement: Supplementary file 3 — Source Data File [file 41746_2022_681_MOESM3_ESM.zip › Qualitative Analysis of ARDA/Qualitative Analysis of ARDA of Craniofacial Region Thres=90th.xlsx]

## Sheet: Threshold=90 Percentile
Age	Eye Socket	Zygomatic	Maxilla	Sphenoid	Temporal	Mandibular	C1-2 V	C1 S	C2 S	C3 V	C3 S	C4 V	C4 S	C5 V
4	0.39437	0.40304	0.46078	0	0	0	0	0	0	0	0	0	0	0
5	0.34255	0.32574	0.30384	0	0	0	0	0	0	0	0	0	0	0
6	0.45391	0.37743	0.3587	0	0	0	0	0	0	0	0	0	0	0
7	0.6142	0.53738	0.51636	0	0	0	0	0	0	0	0	0	0	0
8	0.59047	0.58906	0.49769	0	0	0	0	0	0	0	0	0	0	0
9	0.73963	0.61505	0.68631	0	0	0	0	0	0	0	0	0	0	0
10	0.67281	0.5451	0.5659	0	0	0	0	0	0	0	0	0	0	0
11	0.65907	0.46992	0.58191	0.41585	0	0	0	0	0	0	0	0	0	0
12	0.62709	0.49185	0.54739	0.40754	0	0	0	0	0	0	0	0	0	0
13	0.63788	0.44285	0.57162	0.43556	0	0	0	0	0	0	0	0	0	0
14	0.57144	0.48296	0.52495	0.42293	0.42827	0	0	0	0	0	0	0	0	0
15	0.66171	0.49684	0.61102	0.48121	0.48851	0	0	0	0	0	0	0	0	0
16	0.63741	0.52863	0.60044	0.51332	0	0	0	0	0	0	0	0	0	0
17	0.65648	0.55857	0.63865	0.5444	0.56347	0	0	0	0	0	0	0	0	0
18	0.63448	0.54628	0.61713	0.53812	0.55068	0	0	0	0	0	0	0	0	0
19	0.64824	0.57874	0.66002	0.5635	0.57493	0	0	0	0	0	0	0	0	0
20	0.70391	0.63671	0.7128	0.63269	0.66233	0	0	0	0	0	0	0	0	0
21	0.65396	0.57888	0.64607	0.56114	0	0	0	0	0	0	0	0	0	0
22	0.69513	0.60227	0.66641	0.60391	0.56544	0.56573	0	0	0	0	0	0	0	0
23	0.72207	0.72556	0.71055	0.63666	0.64165	0	0	0	0	0	0	0	0	0
24	0.73159	0.58397	0.69026	0	0	0	0	0	0	0	0	0	0	0
25	0.74158	0.60754	0.71545	0.59486	0.60674	0	0	0	0	0	0	0	0	0
26	0.71791	0.67268	0.70044	0.68581	0.66491	0.64563	0	0	0	0	0	0	0	0
27	0.7982	0.71496	0.7955	0.69177	0	0	0	0	0	0	0	0	0	0
28	0.85906	0.85833	0.91097	0.81915	0.8602	0	0	0	0	0	0	0	0	0
29	0.80986	0.76018	0.84808	0.73617	0.75474	0	0	0	0	0	0	0	0	0
30	0.77548	0.77033	0.77181	0.82884	0.79679	0	0	0	0	0	0	0	0	0
31	0.69538	0.65294	0.66889	0.62407	0	0	0	0	0	0	0	0	0	0
32	0.7858	0.78573	0.82274	0.75842	0.69336	0.69193	0	0	0	0	0	0	0	0
33	0.83374	0.78348	0.82685	0.85649	0	0	0	0	0	0	0	0	0	0
34	0.7574	0.64311	0.75679	0.66877	0	0	0	0	0	0	0	0	0	0
35	0.94707	0.96226	0.90798	0.88833	0.90508	0	0	0	0	0	0	0	0	0
36	0.7109	0.73058	0.7316	0.67176	0	0	0	0	0	0	0	0	0	0
37	0.65837	0.63978	0.68993	0.64689	0.64522	0.64541	0	0	0	0	0	0	0	0
38	0.85004	0.88617	1	0.84217	0.83507	0.82502	0	0	0	0	0	0	0	0
39	0.72343	0.67282	0.71939	0.64946	0.67765	0.68009	0	0	0	0	0	0	0	0
40	0.78198	0.86119	0.74025	0.71997	0	0	0	0	0	0	0	0	0	0
