# Supplementary material for: Ageing and degeneration analysis using ageing-related dynamic attention on lateral cephalometric radiographs
Source: NPJ Digit Med. 2022 Sep 27;5:151. doi: 10.1038/s41746-022-00681-y (PMC9515216; doi:10.1038/s41746-022-00681-y)
Supplement: Supplementary file 3 — Source Data File [file 41746_2022_681_MOESM3_ESM.zip › Qualitative Analysis of ARDA/Qualitative Analysis of ARDA of Craniofacial Region Thres=Median.xlsx]

## Sheet: Threshold=Median
Age	Eye Socket	Zygomatic	Maxilla	Sphenoid	Temporal	Mandibular	C1-2 V	C1 S	C2 S	C3 V	C3 S	C4 V	C4 S	C5 V
4	0.1648	0.11792	0.35777	0.104	0.23203	0.17123	0	0	0	0	0	0	0	0
5	0.17821	0.15363	0.26932	0.0594	0.05988	0.05806	0	0	0	0	0	0	0	0
6	0.23372	0.08447	0.31261	0.0855	0.12748	0.11089	0	0	0	0	0	0	0	0
7	0.25461	0.19049	0.50965	0.12894	0.19715	0.1787	0	0	0	0	0	0	0	0
8	0.18854	0.22411	0.47267	0.13031	0.15687	0.1177	0	0	0	0	0	0	0	0
9	0.5704	0.43194	0.70193	0.34989	0.3006	0.35132	0	0	0	0	0	0	0	0
10	0.49536	0.26033	0.52113	0.22833	0.17958	0.19429	0	0	0	0	0	0	0	0
11	0.59012	0.35435	0.61856	0.36824	0.21583	0.25	0	0	0	0	0	0	0	0
12	0.47376	0.21744	0.46706	0.34645	0.22427	0.25226	0	0	0	0	0	0	0	0
13	0.47664	0.33754	0.52867	0.3518	0.31881	0.29078	0	0	0	0	0	0	0	0
14	0.48312	0.32253	0.54548	0.35658	0.41407	0.34744	0	0	0	0	0	0	0	0
15	0.5362	0.26941	0.54909	0.40509	0.4858	0.30992	0	0	0	0	0	0	0	0
16	0.56422	0.47347	0.54301	0.42684	0.35055	0.3625	0	0	0	0	0	0	0	0
17	0.56049	0.33741	0.65382	0.49459	0.58796	0.38987	0	0	0	0	0	0	0	0
18	0.56642	0.40708	0.64394	0.49648	0.518	0.35063	0	0	0	0	0	0	0	0
19	0.63152	0.57919	0.63233	0.57523	0.61955	0.42693	0	0	0	0	0	0	0	0
20	0.6449	0.46331	0.69706	0.57524	0.62993	0.37784	0	0	0	0	0	0	0	0
21	0.67691	0.58695	0.64578	0.52241	0.54868	0.39319	0	0	0	0	0	0	0	0
22	0.67745	0.5306	0.63333	0.53709	0.54402	0.44355	0	0	0	0	0	0	0	0
23	0.72376	0.66035	0.74717	0.55466	0.58757	0.52453	0	0	0	0	0	0	0	0
24	0.61696	0.50559	0.6871	0.55688	0.46176	0.4574	0	0	0	0	0	0	0	0
25	0.68154	0.59327	0.70751	0.58303	0.66179	0.47606	0	0	0	0	0	0	0	0
26	0.67396	0.50233	0.74054	0.61135	0.67927	0.51925	0	0	0	0	0	0	0	0
27	0.77418	0.69133	0.76448	0.64383	0.57423	0.51348	0	0	0	0	0	0	0	0
28	0.80963	0.69035	0.82958	0.72526	0.81571	0.45263	0	0	0	0	0	0	0	0
29	0.74076	0.63125	0.92284	0.60865	0.6362	0.47555	0	0	0	0	0	0	0	0
30	0.71716	0.67832	0.75092	0.80656	0.83649	0.46678	0	0	0	0	0	0	0	0
31	0.7008	0.60012	0.78086	0.57838	0.43281	0.50392	0	0	0	0	0	0	0	0
32	0.66831	0.75178	0.82895	0.59438	0.51344	0.49919	0	0	0	0	0	0	0	0
33	0.78647	0.64663	0.86254	0.86719	0.59181	0.51491	0	0	0	0	0	0	0	0
34	0.71108	0.64313	0.78451	0.67156	0.52164	0.45548	0	0	0	0	0	0	0	0
35	0.80872	0.92211	0.88385	0.79009	0.90254	0.49143	0	0	0	0	0	0	0	0
36	0.59655	0.59861	0.75577	0.6103	0.44812	0.49409	0	0	0	0	0	0	0	0
37	0.67479	0.59748	0.75653	0.6792	0.60904	0.80913	0	0	0	0	0	0	0	0
38	0.73116	0.81412	1	0.70801	0.58775	0.67878	0	0	0	0	0	0	0	0
39	0.63857	0.3664	0.70149	0.49196	0.34521	0.39833	0	0	0	0	0	0	0	0
40	0.70137	0.83491	0.70646	0.63241	0.47913	0.46556	0	0	0	0	0	0	0	0

## Sheet: Threshold=75 Percentile
Age	Eye Socket	Zygomatic	Maxilla	Sphenoid	Temporal	Mandibular	C1-2 V	C1 S	C2 S	C3 V	C3 S	C4 V	C4 S	C5 V
4	0.34765	0.38713	0.41887	0.2859	0.29936	0.27712	0	0	0	0	0	0	0	0
5	0.25527	0.23847	0.30249	0	0	0	0	0	0	0	0	0	0	0
6	0.43443	0.34863	0.32482	0	0	0	0	0	0	0	0	0	0	0
7	0.40238	0.40324	0.4928	0	0	0	0	0	0	0	0	0	0	0
8	0.38776	0.34058	0.47318	0	0	0	0	0	0	0	0	0	0	0
9	0.65176	0.49168	0.65404	0.45812	0	0	0	0	0	0	0	0	0	0
10	0.6561	0.42306	0.51543	0	0	0	0	0	0	0	0	0	0	0
11	0.71384	0.44741	0.60201	0.41513	0.37106	0.3797	0	0	0	0	0	0	0	0
12	0.5824	0.37745	0.51037	0.41981	0.35426	0.3578	0	0	0	0	0	0	0	0
13	0.59099	0.45831	0.53765	0.43074	0.42004	0.36187	0	0	0	0	0	0	0	0
14	0.54157	0.41589	0.52541	0.4081	0.45546	0.38052	0	0	0	0	0	0	0	0
15	0.59864	0.41761	0.61047	0.45858	0.49936	0.3937	0	0	0	0	0	0	0	0
16	0.62248	0.53724	0.57214	0.49228	0.40541	0.43133	0	0	0	0	0	0	0	0
17	0.6797	0.51686	0.65895	0.53436	0.59682	0.48616	0	0	0	0	0	0	0	0
18	0.61999	0.53009	0.62356	0.52711	0.56788	0	0	0	0	0	0	0	0	0
19	0.67554	0.61985	0.66609	0.56704	0.60987	0	0	0	0	0	0	0	0	0
20	0.71698	0.61571	0.7131	0.60943	0.6839	0	0	0	0	0	0	0	0	0
21	0.6945	0.60313	0.66462	0.55456	0.55214	0	0	0	0	0	0	0	0	0
22	0.6984	0.5466	0.64296	0.65829	0.5334	0.51951	0	0	0	0	0	0	0	0
23	0.75104	0.71684	0.73303	0.63014	0.65029	0.52258	0	0	0	0	0	0	0	0
24	0.69451	0.58507	0.69737	0.58192	0.51678	0	0	0	0	0	0	0	0	0
25	0.75656	0.6378	0.72508	0.59907	0.65381	0.53915	0	0	0	0	0	0	0	0
26	0.70815	0.58746	0.73221	0.69676	0.65246	0.62038	0	0	0	0	0	0	0	0
27	0.80912	0.73656	0.79011	0.68057	0.61326	0	0	0	0	0	0	0	0	0
28	0.92462	0.84607	0.90259	0.7733	0.89565	0	0	0	0	0	0	0	0	0
29	0.79713	0.73065	0.88218	0.67995	0.72395	0.59369	0	0	0	0	0	0	0	0
30	0.81459	0.74356	0.78813	0.84354	0.84452	0	0	0	0	0	0	0	0	0
31	0.72167	0.6103	0.72513	0.64273	0	0	0	0	0	0	0	0	0	0
32	0.78796	0.76061	0.79479	0.74853	0.6998	0.65661	0	0	0	0	0	0	0	0
33	0.89578	0.75029	0.83443	0.91506	0.69159	0	0	0	0	0	0	0	0	0
34	0.74326	0.70024	0.77574	0.70727	0.62792	0	0	0	0	0	0	0	0	0
35	0.99679	1	0.93394	0.87027	0.94106	0	0	0	0	0	0	0	0	0
36	0.70916	0.63258	0.74003	0.67842	0.62976	0.61294	0	0	0	0	0	0	0	0
37	0.69007	0.64002	0.74331	0.66902	0.6862	0.69779	0	0	0	0	0	0	0	0
38	0.8213	0.87302	0.9526	0.8054	0.73442	0.7846	0	0	0	0	0	0	0	0
39	0.72456	0.64285	0.71623	0.52014	0.78541	0.67473	0	0	0	0	0	0	0	0
40	0.83937	0.86434	0.74933	0.70835	0	0	0	0	0	0	0	0	0	0

## Sheet: Threshold=90 Percentile
Age	Eye Socket	Zygomatic	Maxilla	Sphenoid	Temporal	Mandibular	C1-2 V	C1 S	C2 S	C3 V	C3 S	C4 V	C4 S	C5 V
4	0.39437	0.40304	0.46078	0	0	0	0	0	0	0	0	0	0	0
5	0.34255	0.32574	0.30384	0	0	0	0	0	0	0	0	0	0	0
6	0.45391	0.37743	0.3587	0	0	0	0	0	0	0	0	0	0	0
7	0.6142	0.53738	0.51636	0	0	0	0	0	0	0	0	0	0	0
8	0.59047	0.58906	0.49769	0	0	0	0	0	0	0	0	0	0	0
9	0.73963	0.61505	0.68631	0	0	0	0	0	0	0	0	0	0	0
10	0.67281	0.5451	0.5659	0	0	0	0	0	0	0	0	0	0	0
11	0.65907	0.46992	0.58191	0.41585	0	0	0	0	0	0	0	0	0	0
12	0.62709	0.49185	0.54739	0.40754	0	0	0	0	0	0	0	0	0	0
13	0.63788	0.44285	0.57162	0.43556	0	0	0	0	0	0	0	0	0	0
14	0.57144	0.48296	0.52495	0.42293	0.42827	0	0	0	0	0	0	0	0	0
15	0.66171	0.49684	0.61102	0.48121	0.48851	0	0	0	0	0	0	0	0	0
16	0.63741	0.52863	0.60044	0.51332	0	0	0	0	0	0	0	0	0	0
17	0.65648	0.55857	0.63865	0.5444	0.56347	0	0	0	0	0	0	0	0	0
18	0.63448	0.54628	0.61713	0.53812	0.55068	0	0	0	0	0	0	0	0	0
19	0.64824	0.57874	0.66002	0.5635	0.57493	0	0	0	0	0	0	0	0	0
20	0.70391	0.63671	0.7128	0.63269	0.66233	0	0	0	0	0	0	0	0	0
21	0.65396	0.57888	0.64607	0.56114	0	0	0	0	0	0	0	0	0	0
22	0.69513	0.60227	0.66641	0.60391	0.56544	0.56573	0	0	0	0	0	0	0	0
23	0.72207	0.72556	0.71055	0.63666	0.64165	0	0	0	0	0	0	0	0	0
24	0.73159	0.58397	0.69026	0	0	0	0	0	0	0	0	0	0	0
25	0.74158	0.60754	0.71545	0.59486	0.60674	0	0	0	0	0	0	0	0	0
26	0.71791	0.67268	0.70044	0.68581	0.66491	0.64563	0	0	0	0	0	0	0	0
27	0.7982	0.71496	0.7955	0.69177	0	0	0	0	0	0	0	0	0	0
28	0.85906	0.85833	0.91097	0.81915	0.8602	0	0	0	0	0	0	0	0	0
29	0.80986	0.76018	0.84808	0.73617	0.75474	0	0	0	0	0	0	0	0	0
30	0.77548	0.77033	0.77181	0.82884	0.79679	0	0	0	0	0	0	0	0	0
31	0.69538	0.65294	0.66889	0.62407	0	0	0	0	0	0	0	0	0	0
32	0.7858	0.78573	0.82274	0.75842	0.69336	0.69193	0	0	0	0	0	0	0	0
33	0.83374	0.78348	0.82685	0.85649	0	0	0	0	0	0	0	0	0	0
34	0.7574	0.64311	0.75679	0.66877	0	0	0	0	0	0	0	0	0	0
35	0.94707	0.96226	0.90798	0.88833	0.90508	0	0	0	0	0	0	0	0	0
36	0.7109	0.73058	0.7316	0.67176	0	0	0	0	0	0	0	0	0	0
37	0.65837	0.63978	0.68993	0.64689	0.64522	0.64541	0	0	0	0	0	0	0	0
38	0.85004	0.88617	1	0.84217	0.83507	0.82502	0	0	0	0	0	0	0	0
39	0.72343	0.67282	0.71939	0.64946	0.67765	0.68009	0	0	0	0	0	0	0	0
40	0.78198	0.86119	0.74025	0.71997	0	0	0	0	0	0	0	0	0	0
