# Supplementary material for: Ageing and degeneration analysis using ageing-related dynamic attention on lateral cephalometric radiographs
Source: NPJ Digit Med. 2022 Sep 27;5:151. doi: 10.1038/s41746-022-00681-y (PMC9515216; doi:10.1038/s41746-022-00681-y)
Supplement: Supplementary file 3 — Source Data File [file 41746_2022_681_MOESM3_ESM.zip › Qualitative Analysis of ARDA/Qualitative Analysis of ARDA of LCR Image Thres=90th.xlsx]

## Sheet: Threshold=90 Percentile
Age	Eye Socket	Zygomatic	Maxilla	Sphenoid	Temporal	Mandibular	C1-2 V	C1 S	C2 S	C3 V	C3 S	C4 V	C4 S	C5 V
4	0.9513	0.90277	1	0.88671	0.94782	0.84738	0	0	0	0	0	0	0	0
5	0.62312	0.61664	0.64761	0.58278	0.57885	0.58375	0.57995	0.58067	0.58014	0.58479	0.57973	0.58517	0.57789	0.57914
6	0.58607	0.57935	0.72607	0.52278	0.51833	0.5239	0.52002	0.5193	0.51658	0.5199	0.51771	0.52815	0.51743	0.52243
7	0.43347	0.43825	0.65575	0.36966	0.36715	0.36859	0.3689	0.36739	0.36691	0.37189	0.36788	0.37063	0.36714	0.37482
8	0.38906	0.40387	0.52559	0.24508	0.24015	0.24519	0.24285	0.24063	0.24003	0.24499	0.24013	0.24543	0.24636	0.24466
9	0.32268	0.2606	0.41969	0	0	0	0	0	0	0	0	0	0	0
10	0.11143	0.09715	0.25244	0.07883	0.07532	0.07005	0	0	0	0	0	0	0	0
11	0	0.10139	0.13441	0.03921	0.04008	0.03948	0	0	0	0	0	0	0	0
12	0.02275	0.02275	0.03985	0.02563	0.02311	0.02755	0	0	0	0	0	0	0	0
13	0.04793	0.02939	0.04071	0.04599	0.04659	0.03758	0	0	0	0	0	0	0	0
14	0.06155	0.04691	0.05428	0.05887	0.06565	0.0595	0	0	0	0	0	0	0	0
15	0.08223	0.08445	0.07657	0.07362	0.07534	0.09708	0	0	0	0	0	0	0	0
16	0.11921	0.11317	0.12554	0.14278	0.13341	0.13453	0	0	0	0	0	0	0	0
17	0.14685	0.12772	0.12923	0.11991	0.15488	0.14797	0	0	0	0	0	0	0	0
18	0.14719	0.1394	0.13618	0.15265	0.15463	0.15326	0	0	0	0	0	0	0	0
19	0.15193	0.15578	0.16464	0.18763	0.16698	0.17225	0	0	0	0	0	0	0	0
20	0.19376	0.15813	0.17225	0.14953	0.20229	0.17811	0	0	0	0	0	0	0	0
21	0.17408	0.1665	0.18088	0.17585	0.17137	0.16567	0	0	0	0	0	0	0	0
22	0.1808	0.17407	0.17673	0.18216	0.18455	0.19357	0	0	0	0	0	0	0	0
23	0.18823	0.1912	0.19758	0.18651	0.20564	0.20184	0	0	0	0	0	0	0	0
24	0.18746	0.1824	0.20517	0.18514	0.18492	0.18136	0	0	0	0	0	0	0	0
25	0.20496	0.20373	0.2064	0.22539	0.23772	0.22646	0	0	0	0	0	0	0	0
26	0.21025	0.21806	0.21206	0.20974	0.21036	0.23838	0	0	0	0	0	0	0	0
27	0.21082	0.21362	0.22366	0.23578	0.24623	0.23425	0	0	0	0	0	0	0	0
28	0.24695	0.25022	0.24716	0.25398	0.26024	0.2647	0	0	0	0	0	0	0	0
29	0.22469	0.2077	0.21711	0.22061	0.21976	0.22988	0	0	0	0	0	0	0	0
30	0.25853	0.25417	0.28046	0.28829	0.28817	0.28193	0	0	0	0	0	0	0	0
31	0.28381	0.27394	0.29283	0.30133	0.29633	0.29545	0	0	0	0	0	0	0	0
32	0.26359	0.25038	0.25384	0.2732	0.26987	0.28835	0	0	0	0	0	0	0	0
33	0.25157	0.24681	0.29382	0.2861	0.28971	0.26395	0	0	0	0	0	0	0	0
34	0.25669	0.2534	0.25217	0.26609	0.28752	0.28723	0	0	0	0	0	0	0	0
35	0.30071	0.29338	0.29275	0.27649	0.27957	0.30205	0	0	0	0	0	0	0	0
36	0.2353	0.23008	0.22916	0.25059	0.25334	0.25282	0	0	0	0	0	0	0	0
37	0.31532	0.27658	0.28862	0.2827	0.31144	0.30284	0	0	0	0	0	0	0	0
38	0.34241	0.30566	0.31868	0.31877	0.34586	0.36068	0	0	0	0	0	0	0	0
39	0.37625	0.37806	0.34289	0.37161	0.34499	0.35555	0	0	0	0	0	0	0	0
40	0.30146	0.28259	0.34046	0.30001	0.31013	0.30926	0	0	0	0	0	0	0	0
