# Supplementary material for: Ageing and degeneration analysis using ageing-related dynamic attention on lateral cephalometric radiographs
Source: NPJ Digit Med. 2022 Sep 27;5:151. doi: 10.1038/s41746-022-00681-y (PMC9515216; doi:10.1038/s41746-022-00681-y)
Supplement: Supplementary file 3 — Source Data File [file 41746_2022_681_MOESM3_ESM.zip › Qualitative Analysis of ARDA/Qualitative Analysis of ARDA of LCR Image Thres=Median.xlsx]

## Sheet: Threshold=Median
Age	Eye Socket	Zygomatic	Maxilla	Sphenoid	Temporal	Mandibular	C1-2 V	C1 S	C2 S	C3 V	C3 S	C4 V	C4 S	C5 V
4	0.6181	0.6259	1	0.59963	0.56452	0.76401	0.52736	0.55151	0.57261	0.53141	0.56337	0.5368	0.57647	0.53844
5	0.65174	0.65194	0.68475	0.60697	0.64659	0.60954	0.62619	0.66395	0.66857	0.62172	0.66872	0.61858	0.66375	0.61504
6	0.57003	0.57185	0.68809	0.45712	0.56276	0.47227	0.54536	0.58138	0.58512	0.54906	0.59219	0.55281	0.59192	0.55871
7	0.39584	0.39973	0.67866	0.38319	0.39517	0.31819	0.36515	0.39631	0.4	0.3621	0.39523	0.35051	0.39516	0.36847
8	0.27621	0.36063	0.54437	0.20836	0.25071	0.20445	0.21839	0.25119	0.25396	0.22212	0.25181	0.21219	0.2394	0.22826
9	0.1281	0.18915	0.36399	0.09224	0.09266	0.06952	0.08416	0.0931	0.09309	0.08551	0.08949	0.08118	0.08725	0.09222
10	0.03586	0.04046	0.23901	0.02931	0.02654	0.03472	0.02259	0.02653	0.02581	0.01874	0.02286	0.01883	0.02445	0.02581
11	0.00913	0.05857	0.08579	0.00739	0.00432	0.01419	0.00409	0.0044	0.00438	0.0054	0.00437	0.00547	0.00434	0.00475
12	0.00791	0.01018	0.01958	0.00613	0.00556	0.01639	0.00315	0.00318	0.00317	0.00315	0.00313	0.00317	0.00315	0.00305
13	0.0111	0.02296	0.01924	0.01277	0.03432	0.02132	0	0	0	0	0	0	0	0
14	0.02043	0.03909	0.02461	0.02042	0.01729	0.03436	0	0	0	0	0	0	0	0
15	0.02331	0.05887	0.03416	0.03476	0.04398	0.05331	0	0	0	0	0	0	0	0
16	0.06814	0.09624	0.06196	0.04342	0.09278	0.08316	0	0	0	0	0	0	0	0
17	0.06571	0.11204	0.06202	0.05789	0.07276	0.09028	0	0	0	0	0	0	0	0
18	0.07715	0.11939	0.06515	0.05969	0.04574	0.09802	0	0	0	0	0	0	0	0
19	0.11169	0.1497	0.10097	0.07335	0.08314	0.1182	0	0	0	0	0	0	0	0
20	0.09508	0.14039	0.10432	0.10494	0.10005	0.12979	0	0	0	0	0	0	0	0
21	0.15055	0.15606	0.13738	0.09699	0.16285	0.12494	0	0	0	0	0	0	0	0
22	0.12474	0.15237	0.13817	0.09768	0.1357	0.15589	0	0	0	0	0	0	0	0
23	0.1685	0.15346	0.14676	0.15487	0.11286	0.16534	0	0	0	0	0	0	0	0
24	0.18784	0.1716	0.15501	0.12599	0.17755	0.13777	0	0	0	0	0	0	0	0
25	0.19048	0.19475	0.17164	0.13998	0.14493	0.19646	0	0	0	0	0	0	0	0
26	0.17034	0.21587	0.15896	0.18495	0.17245	0.21483	0	0	0	0	0	0	0	0
27	0.21165	0.19469	0.18927	0.15144	0.23164	0.2125	0	0	0	0	0	0	0	0
28	0.22398	0.23746	0.20494	0.16847	0.18578	0.24819	0	0	0	0	0	0	0	0
29	0.16531	0.20352	0.17995	0.15659	0.14486	0.21008	0	0	0	0	0	0	0	0
30	0.25481	0.24829	0.22621	0.19716	0.19273	0.27574	0	0	0	0	0	0	0	0
31	0.30928	0.24107	0.2701	0.21335	0.27972	0.23675	0	0	0	0	0	0	0	0
32	0.23938	0.23459	0.23494	0.18769	0.24315	0.27198	0	0	0	0	0	0	0	0
33	0.24831	0.2283	0.24005	0.21826	0.20568	0.26799	0	0	0	0	0	0	0	0
34	0.23842	0.25788	0.22525	0.21196	0.26759	0.28091	0	0	0	0	0	0	0	0
35	0.29007	0.28551	0.26035	0.24623	0.25963	0.26477	0	0	0	0	0	0	0	0
36	0.1837	0.20458	0.21503	0.1561	0.23339	0.23399	0	0	0	0	0	0	0	0
37	0.25798	0.28006	0.27927	0.26907	0.23437	0.27842	0	0	0	0	0	0	0	0
38	0.24609	0.28542	0.30024	0.30855	0.3413	0.32762	0	0	0	0	0	0	0	0
39	0.23922	0.22983	0.28735	0.24563	0.20087	0.34402	0	0	0	0	0	0	0	0
40	0.25501	0.25885	0.29282	0.25932	0.29947	0.28576	0	0	0	0	0	0	0	0
