# Supplementary material for: Ageing and degeneration analysis using ageing-related dynamic attention on lateral cephalometric radiographs
Source: NPJ Digit Med. 2022 Sep 27;5:151. doi: 10.1038/s41746-022-00681-y (PMC9515216; doi:10.1038/s41746-022-00681-y)
Supplement: Supplementary file 3 — Source Data File [file 41746_2022_681_MOESM3_ESM.zip › Qualitative Analysis of ARDA/Qualitative Analysis of ARDA of Teeth Region Thres=75th.xlsx]

## Sheet: Threshold=75 Percentile
Age	Eye Socket	Zygomatic	Maxilla	Sphenoid	Temporal	Mandibular	C1-2 V	C1 S	C2 S	C3 V	C3 S	C4 V	C4 S	C5 V
4	0.04213	0.04031	0.05546	0.04318	0.04147	0.05035	0	0	0	0	0	0	0	0
5	0.03882	0.03889	0.0385	0.0389	0.0391	0.03861	0	0	0	0	0	0	0	0
6	0.02546	0.01538	0.02704	0.00109	0.000904097	0.000851857	0	0	0	0	0	0	0	0
7	0.02459	0.02655	0.03253	0.00974	0.01063	0.00843	0	0	0	0	0	0	0	0
8	0.24359	0.2248	0.17604	0	0	0	0	0	0	0	0	0	0	0
9	0.14711	0.24538	0.17561	0	0	0	0	0	0	0	0	0	0	0
10	0.16848	0.19201	0.14523	0	0	0	0	0	0	0	0	0	0	0
11	0	0.37411	0.30351	0	0	0	0	0	0	0	0	0	0	0
12	0.2584	0.19571	0.21599	0	0	0	0	0	0	0	0	0	0	0
13	0.21287	0.22086	0.2355	0	0	0	0	0	0	0	0	0	0	0
14	0.35957	0.55153	0.33317	0	0	0	0	0	0	0	0	0	0	0
15	0.24008	0.28745	0.31714	0.17524	0	0	0	0	0	0	0	0	0	0
16	0.31393	0.34865	0.31904	0	0	0	0	0	0	0	0	0	0	0
17	0.27086	0.41319	0.40988	0.16128	0.2017	0.178	0	0	0	0	0	0	0	0
18	0.36406	0.55781	0.38259	0	0	0	0	0	0	0	0	0	0	0
19	0.33537	0.5704	0.4373	0	0	0	0	0	0	0	0	0	0	0
20	0.48485	0.53948	0.31802	0.19227	0.17956	0.18691	0	0	0	0	0	0	0	0
21	0.39866	0.37329	0.41885	0	0	0	0	0	0	0	0	0	0	0
22	0.39363	0.52696	0.3461	0	0	0	0	0	0	0	0	0	0	0
23	0.46131	0.65007	0.36658	0.27881	0.3112	0.25908	0	0	0	0	0	0	0	0
24	0.37785	0.40882	0.40731	0	0	0	0	0	0	0	0	0	0	0
25	0.55254	0.49072	0.45044	0.33583	0.32326	0.30866	0	0	0	0	0	0	0	0
26	0.47639	0.66786	0.38741	0.28358	0.30658	0.26167	0	0	0	0	0	0	0	0
27	0.26569	0.32607	0.5141	0	0	0	0	0	0	0	0	0	0	0
28	0.24138	0.18079	0.29024	0	0	0	0	0	0	0	0	0	0	0
29	0.38116	0.36091	0.53278	0.29096	0.27779	0.29182	0	0	0	0	0	0	0	0
30	0.33311	0.27574	0.54094	0.25488	0.26297	0.24598	0	0	0	0	0	0	0	0
31	0.57914	0.5299	0.66862	0.53807	0.61339	0.52574	0	0	0	0	0	0	0	0
32	0.50065	0.52294	0.53695	0	0	0	0	0	0	0	0	0	0	0
33	0.30964	0.32567	0.59239	0.27226	0	0	0	0	0	0	0	0	0	0
34	0.62088	0.50663	0.64	0	0	0	0	0	0	0	0	0	0	0
35	0	0	0.43163	0	0.41167	0.40019	0	0	0	0	0	0	0	0
36	0.52984	0.52867	0.76479	0	0	0	0	0	0	0	0	0	0	0
37	0.41392	0.40799	0.54868	0	0	0	0	0	0	0	0	0	0	0
38	0	0	0.62262	0	0	0	0	0	0	0	0	0	0	0
39	1	0.49495	0.67104	0.53115	0	0	0	0	0	0	0	0	0	0
40	0	0	0.52092	0	0	0	0	0	0	0	0	0	0	0
