# Supplementary material for: Ageing and degeneration analysis using ageing-related dynamic attention on lateral cephalometric radiographs
Source: NPJ Digit Med. 2022 Sep 27;5:151. doi: 10.1038/s41746-022-00681-y (PMC9515216; doi:10.1038/s41746-022-00681-y)
Supplement: Supplementary file 3 — Source Data File [file 41746_2022_681_MOESM3_ESM.zip › Qualitative Analysis of ARDA/Qualitative Analysis of ARDA of Teeth Region Thres=90th.xlsx]

## Sheet: Threshold=90 Percentile
Age	Eye Socket	Zygomatic	Maxilla	Sphenoid	Temporal	Mandibular	C1-2 V	C1 S	C2 S	C3 V	C3 S	C4 V	C4 S	C5 V
4	0.06072	0.05708	0.07162	0.05998	0.04979	0.07334	0	0	0	0	0	0	0	0
5	0.0372	0.03744	0.03689	0.03707	0.03726	0.03721	0	0	0	0	0	0	0	0
6	0.07997	0.05401	0.04848	0	0	0	0	0	0	0	0	0	0	0
7	0.02848	0.03425	0.04323	0	0	0	0	0	0	0	0	0	0	0
8	0.28769	0.30151	0.22722	0	0	0	0	0	0	0	0	0	0	0
9	0.16874	0.24019	0.24966	0	0	0	0	0	0	0	0	0	0	0
10	0.21271	0.23081	0.19865	0	0	0	0	0	0	0	0	0	0	0
11	0	0.40468	0.38958	0	0	0	0	0	0	0	0	0	0	0
12	0.35457	0.27444	0.33133	0	0	0	0	0	0	0	0	0	0	0
13	0.3164	0.2922	0.30983	0	0	0	0	0	0	0	0	0	0	0
14	0.39059	0.56927	0.4481	0	0	0	0	0	0	0	0	0	0	0
15	0.37671	0.43443	0.44187	0	0	0	0	0	0	0	0	0	0	0
16	0.4147	0.53027	0.43309	0	0	0	0	0	0	0	0	0	0	0
17	0.9741	0.85891	0.62147	0	0	0	0	0	0	0	0	0	0	0
18	0.51786	0.63671	0.54684	0	0	0	0	0	0	0	0	0	0	0
19	0.48294	0.56557	0.60612	0	0	0	0	0	0	0	0	0	0	0
20	0.5341	0.52099	0.47782	0	0	0	0	0	0	0	0	0	0	0
21	0.49691	0.55246	0.57526	0	0	0	0	0	0	0	0	0	0	0
22	0.52296	0.5904	0.51392	0	0	0	0	0	0	0	0	0	0	0
23	0.59356	0.64179	0.56082	0	0	0	0	0	0	0	0	0	0	0
24	0.45137	0.49697	0.51667	0	0	0	0	0	0	0	0	0	0	0
25	0.52312	0.58262	0.54852	0	0	0	0	0	0	0	0	0	0	0
26	0.56135	0.66197	0.48818	0.42284	0.44943	0.40332	0	0	0	0	0	0	0	0
27	0	0	0.68761	0	0	0	0	0	0	0	0	0	0	0
28	0	0	0.3819	0	0	0	0	0	0	0	0	0	0	0
29	0.55145	0	0.72297	0	0	0	0	0	0	0	0	0	0	0
30	0	0	0.72782	0	0	0	0	0	0	0	0	0	0	0
31	0.69516	0.72684	0.85366	0.6812	0.67191	0.67016	0	0	0	0	0	0	0	0
32	0.62152	0.60436	0.6877	0	0	0	0	0	0	0	0	0	0	0
33	0	0	0.83823	0	0	0	0	0	0	0	0	0	0	0
34	0.64342	0	0.81325	0	0	0	0	0	0	0	0	0	0	0
35	0	0	0.56112	0	0.44977	0.46907	0	0	0	0	0	0	0	0
36	0	0	0.92004	0	0	0	0	0	0	0	0	0	0	0
37	0	0	0.62229	0	0	0	0	0	0	0	0	0	0	0
38	0	0	0.69434	0	0	0	0	0	0	0	0	0	0	0
39	1	0.72264	0.92877	0.76578	0	0	0	0	0	0	0	0	0	0
40	0	0	0.65022	0	0	0	0	0	0	0	0	0	0	0
