# Supplementary material for: Ageing and degeneration analysis using ageing-related dynamic attention on lateral cephalometric radiographs
Source: NPJ Digit Med. 2022 Sep 27;5:151. doi: 10.1038/s41746-022-00681-y (PMC9515216; doi:10.1038/s41746-022-00681-y)
Supplement: Supplementary file 3 — Source Data File [file 41746_2022_681_MOESM3_ESM.zip › Qualitative Analysis of ARDA/Qualitative Analysis of ARDA of Teeth Region Thres=Median.xlsx]

## Sheet: Threshold=Median
Age	Eye Socket	Zygomatic	Maxilla	Sphenoid	Temporal	Mandibular	C1-2 V	C1 S	C2 S	C3 V	C3 S	C4 V	C4 S	C5 V
4	0.03842	0.03645	0.04832	0.03559	0.03921	0.04173	0	0	0	0	0	0	0	0
5	0.0419	0.04217	0.04159	0.04214	0.04194	0.04139	0	0	0	0	0	0	0	0
6	0.0167	0.00827	0.01752	0.000459062	0.000721552	0.000567696	0	0	0	0	0	0	0	0
7	0.01019	0.01941	0.02596	0.00791	0.00924	0.00462	0	0	0	0	0	0	0	0
8	0.25501	0.22811	0.13243	0	0	0	0	0	0	0	0	0	0	0
9	0.12419	0.25864	0.13554	0	0	0	0	0	0	0	0	0	0	0
10	0.16804	0.20686	0.09896	0	0	0	0	0	0	0	0	0	0	0
11	0.08276	0.40413	0.22157	0	0	0	0	0	0	0	0	0	0	0
12	0.06638	0.12308	0.16311	0.03114	0.03154	0.03519	0	0	0	0	0	0	0	0
13	0.06812	0.11841	0.17008	0.05599	0.05001	0.04607	0	0	0	0	0	0	0	0
14	0.27772	0.31883	0.22951	0.04156	0.04227	0.04185	0	0	0	0	0	0	0	0
15	0.13456	0.11496	0.21861	0.12877	0.04711	0.04379	0	0	0	0	0	0	0	0
16	0.14948	0.14818	0.23259	0.0662	0.08029	0.07741	0	0	0	0	0	0	0	0
17	0.13999	0.19002	0.29136	0.10372	0.10429	0.10511	0	0	0	0	0	0	0	0
18	0.1403	0.18503	0.2874	0.0788	0.08269	0.06878	0	0	0	0	0	0	0	0
19	0.14818	0.26637	0.33931	0.15193	0.12641	0.11126	0	0	0	0	0	0	0	0
20	0.41916	0.57806	0.23217	0.13413	0.12714	0.11366	0	0	0	0	0	0	0	0
21	0.25327	0.25512	0.29978	0.10317	0.09129	0.09236	0	0	0	0	0	0	0	0
22	0.10351	0.13467	0.28243	0.07821	0.08022	0.08061	0	0	0	0	0	0	0	0
23	0.405	0.70514	0.25336	0.22471	0.2572	0.19692	0	0	0	0	0	0	0	0
24	0.20901	0.21246	0.30406	0.08592	0	0	0	0	0	0	0	0	0	0
25	0.25744	0.33448	0.36491	0.21025	0.20549	0.1562	0	0	0	0	0	0	0	0
26	0.39026	0.68098	0.34057	0.14166	0.24217	0.1832	0	0	0	0	0	0	0	0
27	0.1852	0.20999	0.39216	0.10871	0.17584	0.14581	0	0	0	0	0	0	0	0
28	0.1391	0.12637	0.22147	0.10392	0.08614	0.08763	0	0	0	0	0	0	0	0
29	0.23517	0.24434	0.40084	0.17849	0.17181	0.17653	0	0	0	0	0	0	0	0
30	0.21042	0.19404	0.39925	0.15554	0.14747	0.12334	0	0	0	0	0	0	0	0
31	0.42212	0.38898	0.49108	0.36046	0.25914	0.31958	0	0	0	0	0	0	0	0
32	0.21732	0.24881	0.41361	0.11278	0.15127	0.12676	0	0	0	0	0	0	0	0
33	0.19363	0.20627	0.43597	0.16233	0.20462	0.15003	0	0	0	0	0	0	0	0
34	0.28828	0.298	0.50667	0.17655	0.22557	0.19219	0	0	0	0	0	0	0	0
35	0.22611	0.23933	0.33313	0.20016	0.32813	0.29249	0	0	0	0	0	0	0	0
36	0.37541	0.36815	0.5799	0.12695	0	0.1644	0	0	0	0	0	0	0	0
37	0.27504	0.27475	0.44076	0.19533	0.15833	0.15412	0	0	0	0	0	0	0	0
38	0	0	0.51748	0	0	0	0	0	0	0	0	0	0	0
39	1	0.42006	0.45761	0.44952	0	0	0	0	0	0	0	0	0	0
40	0	0	0.39285	0	0	0	0	0	0	0	0	0	0	0
