# Supplementary material for: Ageing and degeneration analysis using ageing-related dynamic attention on lateral cephalometric radiographs
Source: NPJ Digit Med. 2022 Sep 27;5:151. doi: 10.1038/s41746-022-00681-y (PMC9515216; doi:10.1038/s41746-022-00681-y)
Supplement: Supplementary file 3 — Source Data File [file 41746_2022_681_MOESM3_ESM.zip › Source Data File Description.xlsx]

## Sheet: Sheet1
Folder	Sub Folder	File Nme	Description
Age Estimation Comparison	N/A	Age Estimation Performances of ARDA Concentrated Ageing Regions.xlsx	The age estimation performance comparsion of using complete LCR image or different ARDA concentrated ageing region is selected/discarded as the input of baseline model. The age estimation performances of ARDA constrainted and retest are also included.
		Age Estimation Performances of Baseline Model.xlsx	The age estimation performance comparsion of several existing CNNs.
ARDA Map	LCR Image	[4 - 40].png	The ARDA map at 4 - 40 years old of LCR Image.
	Teeth Region	[4 - 40].png	The ARDA map at 4 - 40 years old of Teeth Region.
	Craniofacial Region	[4 - 40].png	The ARDA map at 4 - 40 years old of Craniofacial Region.
	Cervical Spine Region	[4 - 40].png	The ARDA map at 4 - 40 years old of Cervical Spine Region.
Qualitative Analysis of ARDA	N/A	Qualitative Analysis of ARDA of LCR Image.xlsx	Qualitative Analysis of ARDA of LCR Image, all the number are scaled to the range from 0 to 1.
		Qualitative Analysis of ARDA of Teeth Region.xlsx	Qualitative Analysis of ARDA of Teeth Region, all the number are scaled to the range from 0 to 1.
		Qualitative Analysis of ARDA of Craniofacial Region.xlsx	Qualitative Analysis of ARDA of Craniofacial Region, all the number are scaled to the range from 0 to 1.
		Qualitative Analysis of ARDA of Cervical Spine Region.xlsx	Qualitative Analysis of ARDA of Cervical Spine Region, all the number are scaled to the range from 0 to 1.
Saliency Map	N/A	[4 - 40].png	The ageing saliency map for each age is randomly selected from all ageing saliency maps for that age.
